# Supplementary material for: Validity of On-Line Supervised Fitness Tests in People with Low Back Pain
Source: Healthcare (Basel). 2023 Apr 3;11(7):1019. doi: 10.3390/healthcare11071019 (PMC10094436; doi:10.3390/healthcare11071019)
Supplement: Supplementary file 1 [file healthcare-11-01019-s001.zip]

Archive with 1 entries (1 files):
- healthcare-2263380-supplementary.pdf
